# Supplementary material for: FTIR–PCA Approach on Raw and Thermally Processed Chicken Lipids Stabilized by Nano-Encapsulation in β-Cyclodextrin
Source: Foods. 2022 Nov 14;11(22):3632. doi: 10.3390/foods11223632 (PMC9689604; doi:10.3390/foods11223632)
Supplement: Supplementary file 1 [file foods-11-03632-s001.zip]

Archive with 1 entries (1 files):
- foods-1988882-supplementary.pdf
